# Supplementary material for: High expression of BTN3A1 is associated with clinical and immunological characteristics and predicts a poor prognosis in advanced human gliomas
Source: Front Immunol. 2024 May 28;15:1397486. doi: 10.3389/fimmu.2024.1397486 (PMC11165028; doi:10.3389/fimmu.2024.1397486)
Supplement: Supplementary file 2 [file Table_3.xlsx]

## Sheet: Feuil1
NAME	GS<br> follow link to MSigDB	GS DETAILS	SIZE	ES	NES	NOM p-val	FDR q-val	FWER p-val	RANK AT MAX	LEADING EDGE
HALLMARK_INTERFERON_GAMMA_RESPONSE	HALLMARK_INTERFERON_GAMMA_RESPONSE	Details ...	200	-0.793814	-4.1450615	0.0	0.0	0.0	1835	tags=67%, list=9%, signal=73%
HALLMARK_INTERFERON_ALPHA_RESPONSE	HALLMARK_INTERFERON_ALPHA_RESPONSE	Details ...	97	-0.864925	-4.009487	0.0	0.0	0.0	1549	tags=80%, list=8%, signal=87%
HALLMARK_INFLAMMATORY_RESPONSE	HALLMARK_INFLAMMATORY_RESPONSE	Details ...	200	-0.6368845	-3.2725387	0.0	0.0	0.0	3089	tags=57%, list=15%, signal=66%
HALLMARK_ALLOGRAFT_REJECTION	HALLMARK_ALLOGRAFT_REJECTION	Details ...	200	-0.6298026	-3.2551022	0.0	0.0	0.0	2985	tags=52%, list=15%, signal=61%
HALLMARK_TNFA_SIGNALING_VIA_NFKB	HALLMARK_TNFA_SIGNALING_VIA_NFKB	Details ...	200	-0.6097317	-3.1389947	0.0	0.0	0.0	4264	tags=58%, list=21%, signal=73%
HALLMARK_IL6_JAK_STAT3_SIGNALING	HALLMARK_IL6_JAK_STAT3_SIGNALING	Details ...	87	-0.6819977	-3.0644767	0.0	0.0	0.0	3028	tags=61%, list=15%, signal=71%
HALLMARK_COMPLEMENT	HALLMARK_COMPLEMENT	Details ...	200	-0.49228334	-2.550137	0.0	0.0	0.0	3078	tags=43%, list=15%, signal=50%
HALLMARK_IL2_STAT5_SIGNALING	HALLMARK_IL2_STAT5_SIGNALING	Details ...	199	-0.42816803	-2.2350261	0.0	0.0	0.0	4437	tags=46%, list=22%, signal=58%
HALLMARK_APOPTOSIS	HALLMARK_APOPTOSIS	Details ...	161	-0.36971664	-1.8407669	0.0	0.0012874	0.005	5008	tags=45%, list=25%, signal=60%
HALLMARK_BILE_ACID_METABOLISM	HALLMARK_BILE_ACID_METABOLISM	Details ...	112	-0.39394206	-1.8389297	0.0	0.00115866	0.005	4037	tags=38%, list=20%, signal=48%
HALLMARK_KRAS_SIGNALING_UP	HALLMARK_KRAS_SIGNALING_UP	Details ...	200	-0.3535705	-1.8171345	0.0	0.0012806001	0.006	2503	tags=28%, list=12%, signal=32%
HALLMARK_P53_PATHWAY	HALLMARK_P53_PATHWAY	Details ...	200	-0.3104612	-1.5865903	0.0	0.010803655	0.053	4939	tags=42%, list=24%, signal=54%
HALLMARK_PI3K_AKT_MTOR_SIGNALING	HALLMARK_PI3K_AKT_MTOR_SIGNALING	Details ...	105	-0.33093882	-1.5614018	0.0	0.012071124	0.064	2774	tags=28%, list=14%, signal=32%
HALLMARK_HEME_METABOLISM	HALLMARK_HEME_METABOLISM	Details ...	200	-0.2833423	-1.4755083	0.0037313432	0.028212627	0.155	4004	tags=29%, list=20%, signal=36%
HALLMARK_TGF_BETA_SIGNALING	HALLMARK_TGF_BETA_SIGNALING	Details ...	54	-0.3485201	-1.4443972	0.038123168	0.035336297	0.201	4050	tags=37%, list=20%, signal=46%
HALLMARK_PROTEIN_SECRETION	HALLMARK_PROTEIN_SECRETION	Details ...	96	-0.3156624	-1.443213	0.022653721	0.033504516	0.203	4044	tags=32%, list=20%, signal=40%
HALLMARK_XENOBIOTIC_METABOLISM	HALLMARK_XENOBIOTIC_METABOLISM	Details ...	200	-0.27505085	-1.4329548	0.0038910506	0.0343768	0.223	5286	tags=42%, list=26%, signal=56%
HALLMARK_ADIPOGENESIS	HALLMARK_ADIPOGENESIS	Details ...	200	-0.27245125	-1.4109628	0.004032258	0.038970023	0.26	5514	tags=38%, list=27%, signal=52%
HALLMARK_COAGULATION	HALLMARK_COAGULATION	Details ...	138	-0.28538346	-1.3934261	0.0031847134	0.04247706	0.297	3595	tags=30%, list=18%, signal=36%
HALLMARK_FATTY_ACID_METABOLISM	HALLMARK_FATTY_ACID_METABOLISM	Details ...	158	-0.27665478	-1.3868818	0.019169329	0.04345625	0.313	4831	tags=36%, list=24%, signal=47%
HALLMARK_ANGIOGENESIS	HALLMARK_ANGIOGENESIS		36	-0.35994884	-1.369669	0.089058526	0.04679475	0.347	3069	tags=33%, list=15%, signal=39%
HALLMARK_PEROXISOME	HALLMARK_PEROXISOME		103	-0.28576514	-1.3381927	0.04255319	0.05861663	0.429	3912	tags=33%, list=19%, signal=41%
HALLMARK_MTORC1_SIGNALING	HALLMARK_MTORC1_SIGNALING		200	-0.25574636	-1.3243083	0.02930403	0.0629936	0.466	5265	tags=37%, list=26%, signal=49%
HALLMARK_ANDROGEN_RESPONSE	HALLMARK_ANDROGEN_RESPONSE		100	-0.28012937	-1.3066438	0.043624163	0.0696035	0.513	4044	tags=29%, list=20%, signal=36%
HALLMARK_EPITHELIAL_MESENCHYMAL_TRANSITION	HALLMARK_EPITHELIAL_MESENCHYMAL_TRANSITION		198	-0.24502252	-1.2726997	0.01923077	0.088140875	0.616	4916	tags=32%, list=24%, signal=42%
HALLMARK_CHOLESTEROL_HOMEOSTASIS	HALLMARK_CHOLESTEROL_HOMEOSTASIS		74	-0.27035174	-1.1665434	0.18954249	0.19095157	0.889	2643	tags=20%, list=13%, signal=23%
HALLMARK_APICAL_SURFACE	HALLMARK_APICAL_SURFACE		44	-0.29339376	-1.1664819	0.21148825	0.18387929	0.889	5415	tags=50%, list=27%, signal=68%
HALLMARK_NOTCH_SIGNALING	HALLMARK_NOTCH_SIGNALING		32	-0.3195411	-1.1638523	0.21293801	0.18023103	0.892	6611	tags=53%, list=33%, signal=79%
HALLMARK_HYPOXIA	HALLMARK_HYPOXIA		200	-0.22025722	-1.134738	0.12840466	0.21713345	0.929	5282	tags=36%, list=26%, signal=48%
HALLMARK_APICAL_JUNCTION	HALLMARK_APICAL_JUNCTION		200	-0.20612897	-1.0589817	0.30172414	0.36677882	0.993	2629	tags=19%, list=13%, signal=22%
HALLMARK_UV_RESPONSE_UP	HALLMARK_UV_RESPONSE_UP		158	-0.20390144	-1.0122921	0.41311476	0.4747014	1.0	3206	tags=20%, list=16%, signal=24%
HALLMARK_REACTIVE_OXYGEN_SPECIES_PATHWAY	HALLMARK_REACTIVE_OXYGEN_SPECIES_PATHWAY		49	-0.24948764	-0.98309755	0.48773843	0.5435614	1.0	4374	tags=33%, list=22%, signal=42%
HALLMARK_UV_RESPONSE_DN	HALLMARK_UV_RESPONSE_DN		144	-0.19791447	-0.9758955	0.5051903	0.54748774	1.0	2653	tags=20%, list=13%, signal=23%
HALLMARK_ESTROGEN_RESPONSE_EARLY	HALLMARK_ESTROGEN_RESPONSE_EARLY		198	-0.16800733	-0.85970074	0.88257575	0.84708107	1.0	3132	tags=20%, list=16%, signal=24%
HALLMARK_OXIDATIVE_PHOSPHORYLATION	HALLMARK_OXIDATIVE_PHOSPHORYLATION		200	-0.14285974	-0.73688745	0.99615383	0.966633	1.0	4289	tags=20%, list=21%, signal=25%
