# Supplementary material for: High expression of BTN3A1 is associated with clinical and immunological characteristics and predicts a poor prognosis in advanced human gliomas
Source: Front Immunol. 2024 May 28;15:1397486. doi: 10.3389/fimmu.2024.1397486 (PMC11165028; doi:10.3389/fimmu.2024.1397486)
Supplement: Supplementary file 3 [file Table_4.xlsx]

## Sheet: Feuil1
NAME	GS<br> follow link to MSigDB	GS DETAILS	SIZE	ES	NES	NOM p-val	FDR q-val	FWER p-val	RANK AT MAX	LEADING EDGE
HALLMARK_G2M_CHECKPOINT	HALLMARK_G2M_CHECKPOINT	Details ...	200	0.63265306	3.0050786	0.0	0.0	0.0	2368	tags=50%, list=12%, signal=56%
HALLMARK_E2F_TARGETS	HALLMARK_E2F_TARGETS	Details ...	200	0.59601915	2.7847264	0.0	0.0	0.0	4416	tags=59%, list=22%, signal=75%
HALLMARK_MYC_TARGETS_V1	HALLMARK_MYC_TARGETS_V1	Details ...	200	0.48643172	2.2916198	0.0	0.0	0.0	6044	tags=52%, list=30%, signal=74%
HALLMARK_MYC_TARGETS_V2	HALLMARK_MYC_TARGETS_V2	Details ...	58	0.5034275	1.9394659	0.0	2.1334134E-4	0.002	5449	tags=50%, list=27%, signal=68%
HALLMARK_PANCREAS_BETA_CELLS	HALLMARK_PANCREAS_BETA_CELLS	Details ...	40	0.4823508	1.7180972	0.001610306	0.002289846	0.027	3405	tags=38%, list=17%, signal=45%
HALLMARK_SPERMATOGENESIS	HALLMARK_SPERMATOGENESIS	Details ...	135	0.35104313	1.5577779	0.0028129395	0.010822172	0.147	6256	tags=45%, list=31%, signal=65%
HALLMARK_MITOTIC_SPINDLE	HALLMARK_MITOTIC_SPINDLE	Details ...	198	0.32773238	1.5322589	0.0055325036	0.012521206	0.193	2076	tags=21%, list=10%, signal=23%
HALLMARK_DNA_REPAIR	HALLMARK_DNA_REPAIR	Details ...	150	0.31058055	1.4025328	0.014347202	0.044051986	0.575	6536	tags=46%, list=32%, signal=68%
HALLMARK_KRAS_SIGNALING_DN	HALLMARK_KRAS_SIGNALING_DN	Details ...	199	0.285368	1.3357334	0.02872777	0.06927341	0.779	5597	tags=38%, list=28%, signal=52%
HALLMARK_HEDGEHOG_SIGNALING	HALLMARK_HEDGEHOG_SIGNALING	Details ...	36	0.3460801	1.2027693	0.19435737	0.19242838	0.99	5534	tags=36%, list=27%, signal=50%
HALLMARK_ESTROGEN_RESPONSE_LATE	HALLMARK_ESTROGEN_RESPONSE_LATE	Details ...	200	0.22163877	1.034562	0.3702738	0.5260491	1.0	5530	tags=31%, list=27%, signal=42%
HALLMARK_GLYCOLYSIS	HALLMARK_GLYCOLYSIS	Details ...	200	0.21029034	0.9815401	0.5117892	0.627642	1.0	2268	tags=15%, list=11%, signal=17%
HALLMARK_UNFOLDED_PROTEIN_RESPONSE	HALLMARK_UNFOLDED_PROTEIN_RESPONSE	Details ...	113	0.22171603	0.9602284	0.5350224	0.6348259	1.0	5002	tags=27%, list=25%, signal=36%
HALLMARK_MYOGENESIS	HALLMARK_MYOGENESIS	Details ...	200	0.19512455	0.9130066	0.66755676	0.70666224	1.0	5961	tags=34%, list=30%, signal=47%
HALLMARK_WNT_BETA_CATENIN_SIGNALING	HALLMARK_WNT_BETA_CATENIN_SIGNALING	Details ...	42	0.23257956	0.8382289	0.71594685	0.82122946	1.0	4344	tags=29%, list=22%, signal=36%
